# Supplementary material for: Whole genome sequence datasets of Salmonella enterica serovar Saintpaul ST50 and serovar Worthington ST592 strains isolated from raw milk in Brazil
Source: Data Brief. 2024 Jan 4;53:109965. doi: 10.1016/j.dib.2023.109965 (PMC10904156; doi:10.1016/j.dib.2023.109965)
Supplement: Supplementary file 2 [file mmc2.xlsx]

## Sheet: patric3_query
Evidence	Property	Source	Genome Name	BRC ID	RefSeq Locus Tag	Alt Locus Tag	Source ID	Source Organism	Gene	Product	Function	Classification	PubMed	Subject Coverage	Query Coverage	Identity	E-value
BLAT	Antibiotic Resistance	CARD	Salmonella enterica subsp. enterica serovar Worthington S_worthington	fig|1160769.60.peg.3665			NP_312865.1	Escherichia coli O157:H7 str. Sakai	cpxR	Copper-sensing two-component system response regulator CpxR		efflux pump conferring antibiotic resistance,gene modulating antibiotic efflux		100	100	97	1e-126
BLAT	Antibiotic Resistance	CARD	Salmonella enterica subsp. enterica serovar Worthington S_worthington	fig|1160769.60.peg.4655			NP_312937.1	Escherichia coli O157:H7 str. Sakai	rpoB	DNA-directed RNA polymerase beta subunit (EC 2.7.7.6)		antibiotic resistant gene variant or mutant,rifampin resistance gene		100	100	98	0.0
BLAT	Antibiotic Resistance	CARD	Salmonella enterica subsp. enterica serovar Worthington S_worthington	fig|1160769.60.peg.4714			AAA50993.1	Escherichia coli		Translation elongation factor Tu		antibiotic resistant gene variant or mutant,elfamycin resistance gene		24	100	100	7e-52
BLAT	Antibiotic Resistance	CARD	Salmonella enterica subsp. enterica serovar Worthington S_worthington	fig|1160769.60.peg.1299			AML99881.1	Salmonella enterica subsp. enterica serovar Typhimurium	mdtK	Uncharacterized transporter YeeO		efflux pump conferring antibiotic resistance		99	93	99	1e-274
BLAT	Antibiotic Resistance	CARD	Salmonella enterica subsp. enterica serovar Worthington S_worthington	fig|1160769.60.peg.2211			CDO13981.1	Klebsiella pneumoniae	PhoP	Transcriptional regulatory protein PhoP		antibiotic resistant gene variant or mutant,efflux pump conferring antibiotic resistance,gene altering cell wall charge conferring antibiotic resistance,gene modulating antibiotic efflux,polymyxin resistance gene		100	99	93	1e-115
BLAT	Antibiotic Resistance	CARD	Salmonella enterica subsp. enterica serovar Worthington S_worthington	fig|1160769.60.peg.1229			NP_460903.1	Salmonella enterica subsp. enterica serovar Typhimurium str. LT2	sdiA	N-(3-oxohexanoyl)-L-homoserine lactone-binding transcriptional activator @ N-(3-oxooctanoyl)-L-homoserine lactone-binding transcriptional activator		efflux pump conferring antibiotic resistance,gene modulating antibiotic efflux		100	100	98	1e-137
BLAT	Antibiotic Resistance	CARD	Salmonella enterica subsp. enterica serovar Worthington S_worthington	fig|1160769.60.peg.4570			AAC75135.2	Escherichia coli str. K-12 substr. MG1655	mdtA	Multidrug efflux system MdtABC-TolC, membrane fusion component MdtA		efflux pump conferring antibiotic resistance		90	91	86	1e-182
BLAT	Antibiotic Resistance	CARD	Salmonella enterica subsp. enterica serovar Worthington S_worthington	fig|1160769.60.peg.2521			BAA16547.1	Escherichia coli str. K-12 substr. W3110	emrA	Multidrug efflux system EmrAB-OMF, membrane fusion component EmrA		efflux pump conferring antibiotic resistance		100	100	90	1e-200
BLAT	Antibiotic Resistance	CARD	Salmonella enterica subsp. enterica serovar Worthington S_worthington	fig|1160769.60.peg.4566			BAA15934.1	Escherichia coli str. K-12 substr. W3110	baeS	Sensory histidine kinase BaeS		efflux pump conferring antibiotic resistance,gene modulating antibiotic efflux		100	100	88	1e-245
BLAT	Antibiotic Resistance	CARD	Salmonella enterica subsp. enterica serovar Worthington S_worthington	fig|1160769.60.peg.4108			NP_462735.1	Salmonella enterica subsp. enterica serovar Typhimurium str. LT2	gyrB	DNA gyrase subunit B (EC 5.99.1.3)		antibiotic resistant gene variant or mutant,fluoroquinolone resistance gene		100	100	100	0.0
BLAT	Antibiotic Resistance	CARD	Salmonella enterica subsp. enterica serovar Worthington S_worthington	fig|1160769.60.peg.4273			NP_415372.1	Escherichia coli str. K-12 substr. MG1655	nfsA	Oxygen-insensitive NADPH nitroreductase (EC 1.-.-.-)		antibiotic resistant gene variant or mutant,nitrofuratoin resistance gene		74	98	89	2e-93
BLAT	Antibiotic Resistance	CARD	Salmonella enterica subsp. enterica serovar Worthington S_worthington	fig|1160769.60.peg.2520			AAC75733.1	Escherichia coli str. K-12 substr. MG1655	emrB	Multidrug efflux system EmrAB-OMF, inner-membrane proton/drug antiporter EmrB (MFS type)		efflux pump conferring antibiotic resistance		100	100	95	1e-290
BLAT	Antibiotic Resistance	CARD	Salmonella enterica subsp. enterica serovar Worthington S_worthington	fig|1160769.60.peg.3512			AAC75315.1	Escherichia coli str. K-12 substr. MG1655	arnA	UDP-4-amino-4-deoxy-L-arabinose formyltransferase (EC 2.1.2.13) / UDP-glucuronic acid oxidase (UDP-4-keto-hexauronic acid decarboxylating) (EC 1.1.1.305)		gene altering cell wall charge conferring antibiotic resistance,polymyxin resistance gene		99	99	80	0.0
BLAT	Antibiotic Resistance	CARD	Salmonella enterica subsp. enterica serovar Worthington S_worthington	fig|1160769.60.peg.521			AIL15701	Escherichia coli ATCC 25922	murA	UDP-N-acetylglucosamine 1-carboxyvinyltransferase (EC 2.5.1.7)		antibiotic resistant gene variant or mutant,fosfomycin resistance gene		100	100	97	1e-233
BLAT	Antibiotic Resistance	CARD	Salmonella enterica subsp. enterica serovar Worthington S_worthington	fig|1160769.60.peg.3415			NP_463130.1	Salmonella enterica subsp. enterica serovar Typhimurium str. LT2	soxS	DNA-binding transcriptional dual regulator SoxS		antibiotic resistant gene variant or mutant,efflux pump conferring antibiotic resistance,gene modulating antibiotic efflux,gene modulating permeability to antibiotic		100	100	100	2e-56
BLAT	Antibiotic Resistance	CARD	Salmonella enterica subsp. enterica serovar Worthington S_worthington	fig|1160769.60.peg.1854			NP_460578.1	Salmonella enterica subsp. enterica serovar Typhimurium str. LT2	AAC(6')-Iaa	Aminoglycoside N(6')-acetyltransferase (EC 2.3.1.82) => AAC(6')-Ic,f,g,h,j,k,l,r-z		aminoglycoside resistance gene,antibiotic inactivation enzyme		100	100	98	5e-81
BLAT	Antibiotic Resistance	CARD	Salmonella enterica subsp. enterica serovar Worthington S_worthington	fig|1160769.60.peg.378			NP_462096.1	Salmonella enterica subsp. enterica serovar Typhimurium str. LT2	parE	DNA topoisomerase IV subunit B (EC 5.99.1.3)		antibiotic resistant gene variant or mutant,fluoroquinolone resistance gene		100	100	100	0.0
BLAT	Antibiotic Resistance	CARD	Salmonella enterica subsp. enterica serovar Worthington S_worthington	fig|1160769.60.peg.4836			AAO16462.1	uncultured bacterium	tetC	Tetracycline resistance, MFS efflux pump => Tet(C)		efflux pump conferring antibiotic resistance		99	47	99	1e-102
BLAT	Antibiotic Resistance	CARD	Salmonella enterica subsp. enterica serovar Worthington S_worthington	fig|1160769.60.peg.4493			AAC76298.1	Escherichia coli str. K-12 substr. MG1655	acrF	Multidrug efflux system AcrEF-TolC, inner-membrane proton/drug antiporter AcrF (RND type)		efflux pump conferring antibiotic resistance		99	99	88	0.0
BLAT	Antibiotic Resistance	CARD	Salmonella enterica subsp. enterica serovar Worthington S_worthington	fig|1160769.60.peg.1409			AAC74603.2	Escherichia coli str. K-12 substr. MG1655	marR	Multiple antibiotic resistance protein MarR		antibiotic resistant gene variant or mutant,efflux pump conferring antibiotic resistance,gene modulating antibiotic efflux		100	100	92	3e-72
BLAT	Antibiotic Resistance	CARD	Salmonella enterica subsp. enterica serovar Worthington S_worthington	fig|1160769.60.peg.3666			NP_312864.1	Escherichia coli O157:H7 str. Sakai	cpxA	Copper sensory histidine kinase CpxA		efflux pump conferring antibiotic resistance,gene modulating antibiotic efflux		99	99	97	1e-259
BLAT	Antibiotic Resistance	CARD	Salmonella enterica subsp. enterica serovar Worthington S_worthington	fig|1160769.60.peg.3511			AAC75314.1	Escherichia coli str. K-12 substr. MG1655	PmrF	Undecaprenyl-phosphate 4-deoxy-4-formamido-L-arabinose transferase (EC 2.4.2.53)		gene altering cell wall charge conferring antibiotic resistance,polymyxin resistance gene		98	97	87	1e-160
BLAT	Antibiotic Resistance	CARD	Salmonella enterica subsp. enterica serovar Worthington S_worthington	fig|1160769.60.peg.4565			YP_490321.1	Escherichia coli str. K-12 substr. W3110	baeR	Response regulator BaeR		efflux pump conferring antibiotic resistance,gene modulating antibiotic efflux		100	100	96	1e-131
BLAT	Antibiotic Resistance	CARD	Salmonella enterica subsp. enterica serovar Worthington S_worthington	fig|1160769.60.peg.3484			NP_461214.1	Salmonella enterica subsp. enterica serovar Typhimurium str. LT2	gyrA	DNA gyrase subunit A (EC 5.99.1.3)		antibiotic resistant gene variant or mutant,fluoroquinolone resistance gene		100	100	100	0.0
BLAT	Antibiotic Resistance	CARD	Salmonella enterica subsp. enterica serovar Worthington S_worthington	fig|1160769.60.peg.4693			BAE77933.1	Escherichia coli str. K-12 substr. W3110	CRP	Cyclic AMP receptor protein		efflux pump conferring antibiotic resistance,gene modulating antibiotic efflux		100	100	99	1e-116
BLAT	Antibiotic Resistance	CARD	Salmonella enterica subsp. enterica serovar Worthington S_worthington	fig|1160769.60.peg.751			NP_414997.1	Escherichia coli str. K-12 substr. MG1655	acrR	Transcriptional regulator of acrAB operon, AcrR		antibiotic resistant gene variant or mutant,efflux pump conferring antibiotic resistance,gene modulating antibiotic efflux		97	96	88	1e-104
BLAT	Antibiotic Resistance	CARD	Salmonella enterica subsp. enterica serovar Worthington S_worthington	fig|1160769.60.peg.615			NP_459346.1	Salmonella enterica subsp. enterica serovar Typhimurium str. LT2	mdsB	Multidrug efflux system, inner membrane proton/drug antiporter (RND type) => MexQ of MexPQ-OpmE system		efflux pump conferring antibiotic resistance		100	100	99	0.0
BLAT	Antibiotic Resistance	CARD	Salmonella enterica subsp. enterica serovar Worthington S_worthington	fig|1160769.60.peg.3441			YP_492255.1	Escherichia coli str. K-12 substr. W3110	PmrB	Sensor protein BasS/PmrB (activates BasR/PmrA)				97	98	85	1e-173
BLAT	Antibiotic Resistance	CARD	Salmonella enterica subsp. enterica serovar Worthington S_worthington	fig|1160769.60.peg.4567			AAC75138.1	Escherichia coli str. K-12 substr. MG1655	mdtD	Uncharacterized transporter MdtD of major facilitator superfamily (MFS)		efflux pump conferring antibiotic resistance		99	99	86	1e-236
BLAT	Antibiotic Resistance	CARD	Salmonella enterica subsp. enterica serovar Worthington S_worthington	fig|1160769.60.peg.4569			AAC75136.1	Escherichia coli str. K-12 substr. MG1655	mdtB	Multidrug efflux system MdtABC-TolC, inner-membrane proton/drug antiporter MdtB (RND type)		efflux pump conferring antibiotic resistance		100	100	91	0.0
BLAT	Antibiotic Resistance	CARD	Salmonella enterica subsp. enterica serovar Worthington S_worthington	fig|1160769.60.peg.1028			NP_309766.1	Escherichia coli O157:H7 str. Sakai	H-NS	DNA-binding protein H-NS		efflux pump conferring antibiotic resistance,gene modulating antibiotic efflux		99	99	95	2e-67
BLAT	Antibiotic Resistance	CARD	Salmonella enterica subsp. enterica serovar Worthington S_worthington	fig|1160769.60.peg.614			NP_459345.2	Salmonella enterica subsp. enterica serovar Typhimurium str. LT2	mdsC	Multidrug efflux system, outer membrane factor lipoprotein of OprM/OprM family		efflux pump conferring antibiotic resistance		100	100	99	1e-275
BLAT	Antibiotic Resistance	CARD	Salmonella enterica subsp. enterica serovar Worthington S_worthington	fig|1160769.60.peg.3416			NP_458564.1	Salmonella enterica subsp. enterica serovar Typhi str. CT18	soxR	Redox-sensitive transcriptional activator SoxR		antibiotic resistant gene variant or mutant,efflux pump conferring antibiotic resistance,gene modulating antibiotic efflux		100	100	100	9e-84
BLAT	Antibiotic Resistance	CARD	Salmonella enterica subsp. enterica serovar Worthington S_worthington	fig|1160769.60.peg.4568			AAC75137.1	Escherichia coli str. K-12 substr. MG1655	mdtC	Multidrug efflux system MdtABC-TolC, inner-membrane proton/drug antiporter MdtC (RND type)		efflux pump conferring antibiotic resistance		99	99	92	0.0
BLAT	Antibiotic Resistance	CARD	Salmonella enterica subsp. enterica serovar Worthington S_worthington	fig|1160769.60.peg.4382			NP_415434.1	Escherichia coli str. K-12 substr. MG1655	msbA	Lipid A export permease/ATP-binding protein MsbA		efflux pump conferring antibiotic resistance		100	100	96	0.0
BLAT	Antibiotic Resistance	CARD	Salmonella enterica subsp. enterica serovar Worthington S_worthington	fig|1160769.60.peg.1122			NP_416340.1	Escherichia coli str. K-12 substr. MG1655	mgrB	PhoP/PhoQ regulator MgrB		efflux pump conferring antibiotic resistance,gene altering cell wall charge conferring antibiotic resistance,gene conferring resistance via absence,gene modulating antibiotic efflux,polymyxin resistance gene		100	100	87	1e-18
BLAT	Antibiotic Resistance	CARD	Salmonella enterica subsp. enterica serovar Worthington S_worthington	fig|1160769.60.peg.1410			YP_489794.1	Escherichia coli str. K-12 substr. W3110	marA	Multiple antibiotic resistance protein MarA		efflux pump conferring antibiotic resistance,gene modulating antibiotic efflux,gene modulating permeability to antibiotic		99	99	95	1e-65
BLAT	Antibiotic Resistance	CARD	Salmonella enterica subsp. enterica serovar Worthington S_worthington	fig|1160769.60.peg.438			NP_417544.5	Escherichia coli str. K-12 substr. MG1655	patA	Putrescine aminotransferase (EC 2.6.1.82)		efflux pump conferring antibiotic resistance		99	99	94	1e-252
BLAT	Antibiotic Resistance	CARD	Salmonella enterica subsp. enterica serovar Worthington S_worthington	fig|1160769.60.peg.1375			AAC75089.1	Escherichia coli str. K-12 substr. MG1655	PmrE	UDP-glucose 6-dehydrogenase (EC 1.1.1.22)		gene altering cell wall charge conferring antibiotic resistance,polymyxin resistance gene		100	100	89	1e-198
BLAT	Antibiotic Resistance	CARD	Salmonella enterica subsp. enterica serovar Worthington S_worthington	fig|1160769.60.peg.3958			YP_490697.1	Escherichia coli str. K-12 substr. W3110	acrD	Aminoglycosides efflux system AcrAD-TolC, inner-membrane proton/drug antiporter AcrD (RND type)		efflux pump conferring antibiotic resistance		100	100	94	0.0
BLAT	Antibiotic Resistance	CARD	Salmonella enterica subsp. enterica serovar Worthington S_worthington	fig|1160769.60.peg.1733			NP_415791.1	Escherichia coli str. K-12 substr. MG1655	cysB	Cys regulon transcriptional activator CysB		aminocoumarin resistance gene		100	100	95	1e-178
BLAT	Antibiotic Resistance	CARD	Salmonella enterica subsp. enterica serovar Worthington S_worthington	fig|1160769.60.peg.4877			AAA50993.1	Escherichia coli		Translation elongation factor Tu		antibiotic resistant gene variant or mutant,elfamycin resistance gene		24	100	100	7e-52
BLAT	Antibiotic Resistance	CARD	Salmonella enterica subsp. enterica serovar Worthington S_worthington	fig|1160769.60.peg.749			ABG77966.1	Enterobacter cloacae	acrB	Multidrug efflux system AcrAB-TolC, inner-membrane proton/drug antiporter AcrB (RND type)		efflux pump conferring antibiotic resistance		99	99	93	0.0
BLAT	Antibiotic Resistance	CARD	Salmonella enterica subsp. enterica serovar Worthington S_worthington	fig|1160769.60.peg.4492			AAC76297.1	Escherichia coli str. K-12 substr. MG1655	acrE	Multidrug efflux system AcrEF-TolC, membrane fusion component AcrE		efflux pump conferring antibiotic resistance		98	98	88	1e-192
BLAT	Antibiotic Resistance	CARD	Salmonella enterica subsp. enterica serovar Worthington S_worthington	fig|1160769.60.peg.2295			YP_489321.1	Escherichia coli str. K-12 substr. W3110	mdtG	Multidrug resistance protein MdtG		efflux pump conferring antibiotic resistance		97	98	91	1e-207
BLAT	Antibiotic Resistance	CARD	Salmonella enterica subsp. enterica serovar Worthington S_worthington	fig|1160769.60.peg.619			NP_459349.1	Salmonella enterica subsp. enterica serovar Typhimurium str. LT2	golS	Transcriptional regulator, MerR family		efflux pump conferring antibiotic resistance,gene modulating antibiotic efflux		100	100	100	2e-84
BLAT	Antibiotic Resistance	CARD	Salmonella enterica subsp. enterica serovar Worthington S_worthington	fig|1160769.60.peg.370			NP_462089.1	Salmonella enterica subsp. enterica serovar Typhimurium str. LT2	parC	DNA topoisomerase IV subunit A (EC 5.99.1.3)		antibiotic resistant gene variant or mutant,fluoroquinolone resistance gene		100	100	99	0.0
BLAT	Antibiotic Resistance	CARD	Salmonella enterica subsp. enterica serovar Worthington S_worthington	fig|1160769.60.peg.3476			NP_416715.1	Escherichia coli str. K-12 substr. MG1655	YojI	ABC-type siderophore export system, fused ATPase and permease components		efflux pump conferring antibiotic resistance		100	100	91	1e-293
BLAT	Antibiotic Resistance	CARD	Salmonella enterica subsp. enterica serovar Worthington S_worthington	fig|1160769.60.peg.2522			NP_417169.1	Escherichia coli str. K-12 substr. MG1655	emrR	Multidrug resistance regulator EmrR (MprA)		efflux pump conferring antibiotic resistance,gene modulating antibiotic efflux		98	98	93	2e-90
BLAT	Antibiotic Resistance	CARD	Salmonella enterica subsp. enterica serovar Worthington S_worthington	fig|1160769.60.peg.2086			NP_414618.4	Escherichia coli str. K-12 substr. MG1655	leuO	LysR family transcriptional activator LeuO		gene modulating antibiotic efflux,sulfonamide resistance gene		95	95	89	1e-157
BLAT	Antibiotic Resistance	CARD	Salmonella enterica subsp. enterica serovar Worthington S_worthington	fig|1160769.60.peg.403			AAC76093.1	Escherichia coli str. K-12 substr. MG1655	bacA	Undecaprenyl-diphosphatase (EC 3.6.1.27)		gene conferring antibiotic resistance via molecular bypass,peptide antibiotic resistance gene		100	100	97	1e-149
BLAT	Antibiotic Resistance	CARD	Salmonella enterica subsp. enterica serovar Worthington S_worthington	fig|1160769.60.peg.854			ACH50230.1	Salmonella enterica subsp. enterica serovar Agona str. SL483	ramR	Transcriptional regulator, AcrR family		antibiotic resistant gene variant or mutant,efflux pump conferring antibiotic resistance,gene modulating antibiotic efflux		100	100	100	1e-106
BLAT	Antibiotic Resistance	CARD	Salmonella enterica subsp. enterica serovar Worthington S_worthington	fig|1160769.60.peg.3142			CDJ73208	Escherichia coli str. K-12 substr. MC4100	UhpT	Hexose phosphate transport protein UhpT		antibiotic resistant gene variant or mutant,fosfomycin resistance gene		99	99	96	1e-260
BLAT	Antibiotic Resistance	CARD	Salmonella enterica subsp. enterica serovar Worthington S_worthington	fig|1160769.60.peg.4264			AFH35853.1	Escherichia coli	mdfA	Multidrug efflux pump MdfA/Cmr (of MFS type), broad spectrum		efflux pump conferring antibiotic resistance		99	99	87	1e-208
BLAT	Antibiotic Resistance	CARD	Salmonella enterica subsp. enterica serovar Worthington S_worthington	fig|1160769.60.peg.3496			CDJ72593	Escherichia coli str. K-12 substr. MC4100	GlpT	Glycerol-3-phosphate transporter		antibiotic resistant gene variant or mutant,fosfomycin resistance gene		100	100	96	1e-267
BLAT	Antibiotic Resistance	CARD	Salmonella enterica subsp. enterica serovar Worthington S_worthington	fig|1160769.60.peg.3443			BAE78116.1	Escherichia coli str. K-12 substr. W3110	PmrC	Lipid A phosphoethanolamine transferase EptA/PmrC (EC 2.7.8.43)		gene altering cell wall charge conferring antibiotic resistance,polymyxin resistance gene		100	100	82	1e-279
BLAT	Antibiotic Resistance	CARD	Salmonella enterica subsp. enterica serovar Worthington S_worthington	fig|1160769.60.peg.507			YP_491362.1	Escherichia coli str. K-12 substr. W3110	folP	Dihydropteroate synthase (EC 2.5.1.15)		antibiotic resistant gene variant or mutant,sulfonamide resistance gene		100	100	91	1e-148
BLAT	Antibiotic Resistance	CARD	Salmonella enterica subsp. enterica serovar Worthington S_worthington	fig|1160769.60.peg.2763			AAC77293.1	Escherichia coli str. K-12 substr. MG1655	mdtM	Multidrug efflux pump MdtM (of MFS type)		efflux pump conferring antibiotic resistance		98	97	86	1e-202
BLAT	Antibiotic Resistance	CARD	Salmonella enterica subsp. enterica serovar Worthington S_worthington	fig|1160769.60.peg.855			AFK13828.1	Enterobacter cloacae	ramA	Transcriptional activator RamA		efflux pump conferring antibiotic resistance,gene modulating antibiotic efflux,gene modulating permeability to antibiotic		91	100	86	2e-54
BLAT	Antibiotic Resistance	CARD	Salmonella enterica subsp. enterica serovar Worthington S_worthington	fig|1160769.60.peg.2229			NP_415632.1	Escherichia coli str. K-12 substr. MG1655	mfd	Transcription-repair coupling factor		antibiotic target protection protein,fluoroquinolone resistance gene		100	100	95	0.0
BLAT	Antibiotic Resistance	CARD	Salmonella enterica subsp. enterica serovar Worthington S_worthington	fig|1160769.60.peg.2281			AAC74149.2	Escherichia coli str. K-12 substr. MG1655	mdtH	Multidrug resistance protein MdtH		efflux pump conferring antibiotic resistance		99	99	92	1e-218
BLAT	Antibiotic Resistance	CARD	Salmonella enterica subsp. enterica serovar Worthington S_worthington	fig|1160769.60.peg.2512			NP_417177.1	Escherichia coli str. K-12 substr. MG1655	alaS	Alanyl-tRNA synthetase (EC 6.1.1.7)		aminocoumarin resistance gene		100	100	95	0.0
BLAT	Antibiotic Resistance	CARD	Salmonella enterica subsp. enterica serovar Worthington S_worthington	fig|1160769.60.peg.616			NP_459347.2	Salmonella enterica subsp. enterica serovar Typhimurium str. LT2	mdsA	Multidrug efflux system, membrane fusion component => MexP of MexPQ-OpmE system		efflux pump conferring antibiotic resistance		100	98	98	1e-223
BLAT	Antibiotic Resistance	CARD	Salmonella enterica subsp. enterica serovar Worthington S_worthington	fig|1160769.60.peg.975			NP_415222.1	Escherichia coli str. K-12 substr. MG1655	kdpE	DNA-binding response regulator KdpE		aminoglycoside resistance gene		99	99	92	1e-117
BLAT	Antibiotic Resistance	CARD	Salmonella enterica subsp. enterica serovar Worthington S_worthington	fig|1160769.60.peg.750			ABG77965.1	Enterobacter cloacae	acrA	Multidrug efflux system AcrAB-TolC, membrane fusion component AcrA		efflux pump conferring antibiotic resistance		97	97	87	1e-191
