# Supplementary material for: Whole genome sequence datasets of Salmonella enterica serovar Saintpaul ST50 and serovar Worthington ST592 strains isolated from raw milk in Brazil
Source: Data Brief. 2024 Jan 4;53:109965. doi: 10.1016/j.dib.2023.109965 (PMC10904156; doi:10.1016/j.dib.2023.109965)
Supplement: Supplementary file 3 [file mmc3.xlsx]

## Sheet: patric3_query
Evidence	Property	Source	Genome Name	BRC ID	RefSeq Locus Tag	Alt Locus Tag	Source ID	Source Organism	Gene	Product	Function	Classification	PubMed	Subject Coverage	Query Coverage	Identity	E-value
BLAT	Virulence Factor	VFDB	Salmonella enterica subsp. enterica serovar Saintpaul S_saintpaul	fig|90105.300.peg.2574			VFG002306	Salmonella enterica subsp. enterica serovar Typhimurium str. LT2	ratB	Putative outer membrane protein		Adherence,Nonfimbrial		100	100	99	0.0
BLAT	Virulence Factor	VFDB	Salmonella enterica subsp. enterica serovar Saintpaul S_saintpaul	fig|90105.300.peg.3439			VFG000551	Salmonella enterica subsp. enterica serovar Typhimurium str. LT2	spaP	Type III secretion inner membrane protein (YscR,SpaR,HrcR,EscR,homologous to flagellar export components); Surface presentation of antigens protein SpaP		Secretion system,Type III secretion system,Invasion		100	100	100	1e-123
BLAT	Virulence Factor	VFDB	Salmonella enterica subsp. enterica serovar Saintpaul S_saintpaul	fig|90105.300.peg.753			VFG000458	Salmonella enterica subsp. enterica serovar Typhimurium str. LT2	csgA	Major curlin subunit precursor CsgA		Adherence,Fimbrial		100	100	100	7e-82
BLAT	Virulence Factor	VFDB	Salmonella enterica subsp. enterica serovar Saintpaul S_saintpaul	fig|90105.300.peg.4077			VFG000575	Salmonella enterica subsp. enterica serovar Typhimurium str. LT2	mgtC	Mg(2+)-transport-ATPase-associated protein MgtC		Magnesium uptake		98	100	99	1e-124
BLAT	Virulence Factor	VFDB	Salmonella enterica subsp. enterica serovar Saintpaul S_saintpaul	fig|90105.300.peg.3040			VFG000454	Salmonella enterica subsp. enterica serovar Typhimurium str. LT2	lpfC	Outer membrane usher protein LpfC		Adherence,Fimbrial		100	100	100	0.0
BLAT	Virulence Factor	VFDB	Salmonella enterica subsp. enterica serovar Saintpaul S_saintpaul	fig|90105.300.peg.1663			VFG013418	Haemophilus influenzae Rd KW20	gmhA/lpcA	D-sedoheptulose 7-phosphate isomerase (EC 5.3.1.28)				86	86	80	5e-76
BLAT	Virulence Factor	VFDB	Salmonella enterica subsp. enterica serovar Saintpaul S_saintpaul	fig|90105.300.peg.3435			VFG000555	Salmonella enterica subsp. enterica serovar Typhimurium str. LT2	invC	Type III secretion cytoplasmic ATP synthase (EC 3.6.3.14, YscN,SpaL,MxiB,HrcN,EscN); Probable ATP synthase SpaL (EC 3.6.3.14) (Invasion protein InvC)		Secretion system,Type III secretion system,Invasion		100	100	100	1e-248
BLAT	Virulence Factor	VFDB	Salmonella enterica subsp. enterica serovar Saintpaul S_saintpaul	fig|90105.300.peg.3555			VFG003997	Salmonella enterica subsp. enterica serovar Typhimurium str. LT2	pipB2	secreted effector protein				100	100	100	1e-201
BLAT	Virulence Factor	VFDB	Salmonella enterica subsp. enterica serovar Saintpaul S_saintpaul	fig|90105.300.peg.3447			VFG000543	Salmonella enterica subsp. enterica serovar Typhimurium str. LT2	sipA/sspA	Type III secretion injected virulence protein (YopE)		Secretion system,Type III secretion system,Invasion		100	100	99	0.0
BLAT	Virulence Factor	VFDB	Salmonella enterica subsp. enterica serovar Saintpaul S_saintpaul	fig|90105.300.peg.3457			VFG000534	Salmonella enterica subsp. enterica serovar Typhimurium str. LT2	prgJ	Pathogenicity 1 island effector protein		Secretion system,Type III secretion system,Invasion		100	100	100	5e-48
BLAT	Virulence Factor	VFDB	Salmonella enterica subsp. enterica serovar Saintpaul S_saintpaul	fig|90105.300.peg.1958			VFG000932	Escherichia coli CFT073	entE	2,3-dihydroxybenzoate-AMP ligase (EC 2.7.7.58) [enterobactin] siderophore @ 2,3-dihydroxybenzoate-AMP ligase (EC 2.7.7.58) of siderophore biosynthesis		Iron uptake,Siderophore		99	99	86	1e-272
BLAT	Virulence Factor	VFDB	Salmonella enterica subsp. enterica serovar Saintpaul S_saintpaul	fig|90105.300.peg.469			VFG000519	Salmonella enterica subsp. enterica serovar Typhimurium str. LT2	ssaR	Type III secretion inner membrane protein (YscR,SpaR,HrcR,EscR,homologous to flagellar export components)		Secretion system,Type III secretion system		100	100	100	1e-117
BLAT	Virulence Factor	VFDB	Salmonella enterica subsp. enterica serovar Saintpaul S_saintpaul	fig|90105.300.peg.468			VFG000520	Salmonella enterica subsp. enterica serovar Typhimurium str. LT2	ssaS	Type III secretion inner membrane protein (YscS,homologous to flagellar export components)		Secretion system,Type III secretion system		100	100	100	2e-41
BLAT	Virulence Factor	VFDB	Salmonella enterica subsp. enterica serovar Saintpaul S_saintpaul	fig|90105.300.peg.3552			VFG002302	Salmonella enterica subsp. enterica serovar Typhimurium str. LT2	mig-14	Putative transcription activator mig-14		Resistance to antimicrobial peptides		100	100	100	1e-180
BLAT	Virulence Factor	VFDB	Salmonella enterica subsp. enterica serovar Saintpaul S_saintpaul	fig|90105.300.peg.2805			VFG003977	Salmonella enterica subsp. enterica serovar Typhimurium str. LT2	sseL	Deubiquitinating protease ElaD				99	92	99	1e-182
BLAT	Virulence Factor	VFDB	Salmonella enterica subsp. enterica serovar Saintpaul S_saintpaul	fig|90105.300.peg.757			VFG000461	Salmonella enterica subsp. enterica serovar Typhimurium str. LT2	csgF	Curli production assembly/transport component CsgF		Adherence,Fimbrial		100	100	100	3e-75
BLAT	Virulence Factor	VFDB	Salmonella enterica subsp. enterica serovar Saintpaul S_saintpaul	fig|90105.300.peg.482			VFG000507	Salmonella enterica subsp. enterica serovar Typhimurium str. LT2	ssaG	Type III secretion protein SsaG		Secretion system,Type III secretion system		100	100	100	2e-32
BLAT	Virulence Factor	VFDB	Salmonella enterica subsp. enterica serovar Saintpaul S_saintpaul	fig|90105.300.peg.489			VFG000500	Salmonella enterica subsp. enterica serovar Typhimurium str. LT2	sscA	Secretion system chaparone SscA				100	100	98	4e-88
BLAT	Virulence Factor	VFDB	Salmonella enterica subsp. enterica serovar Saintpaul S_saintpaul	fig|90105.300.peg.281			VFG003988	Salmonella enterica subsp. enterica serovar Typhimurium str. LT2	sifB	secreted effector protein				100	100	100	1e-185
BLAT	Virulence Factor	VFDB	Salmonella enterica subsp. enterica serovar Saintpaul S_saintpaul	fig|90105.300.peg.493			VFG000496	Salmonella enterica subsp. enterica serovar Typhimurium str. LT2	ssaD	Type III secretion protein SsaD		Secretion system,Type III secretion system		100	100	99	1e-236
BLAT	Virulence Factor	VFDB	Salmonella enterica subsp. enterica serovar Saintpaul S_saintpaul	fig|90105.300.peg.3459			VFG003645	Salmonella enterica subsp. enterica serovar Typhimurium str. LT2	orgA	Oxygen-regulated invasion protein OrgA				96	100	100	1e-109
BLAT	Virulence Factor	VFDB	Salmonella enterica subsp. enterica serovar Saintpaul S_saintpaul	fig|90105.300.peg.487			VFG000502	Salmonella enterica subsp. enterica serovar Typhimurium str. LT2	sseD	Secretion system effector SseD		Secretion system,Type III secretion system		100	100	100	1e-103
BLAT	Virulence Factor	VFDB	Salmonella enterica subsp. enterica serovar Saintpaul S_saintpaul	fig|90105.300.peg.716			VFG002345	Yersinia enterocolitica subsp. enterocolitica 8081	flgH	Flagellar L-ring protein FlgH		Secretion system,Invasion,Motility		93	96	82	2e-99
BLAT	Virulence Factor	VFDB	Salmonella enterica subsp. enterica serovar Saintpaul S_saintpaul	fig|90105.300.peg.3441			VFG000549	Salmonella enterica subsp. enterica serovar Typhimurium str. LT2	spaR	Surface presentation of antigens protein SpaR; Type III secretion inner membrane protein (YscT,HrcT,SpaR,EscT,EpaR1,homologous to flagellar export components)		Secretion system,Type III secretion system,Invasion		100	100	100	1e-148
BLAT	Virulence Factor	VFDB	Salmonella enterica subsp. enterica serovar Saintpaul S_saintpaul	fig|90105.300.peg.1238			VFG042553	Escherichia coli SE11	faeE	Putative fimbrial chaperone protein				91	90	91	1e-122
BLAT	Virulence Factor	VFDB	Salmonella enterica subsp. enterica serovar Saintpaul S_saintpaul	fig|90105.300.peg.809			VFG000465	Salmonella enterica subsp. enterica serovar Typhimurium str. LT2	sopB/sigD	Inositol phosphate phosphatase sopB (EC 3.1.3.-)		Secretion system,Type III secretion system,Invasion		100	100	100	0.0
BLAT	Virulence Factor	VFDB	Salmonella enterica subsp. enterica serovar Saintpaul S_saintpaul	fig|90105.300.peg.1955			VFG044165	Escherichia coli CFT073	entS	Enterobactin exporter EntS				98	98	90	1e-213
BLAT	Virulence Factor	VFDB	Salmonella enterica subsp. enterica serovar Saintpaul S_saintpaul	fig|90105.300.peg.1960			VFG000934	Escherichia coli CFT073	entA	2,3-dihydro-2,3-dihydroxybenzoate dehydrogenase (EC 1.3.1.28) [enterobactin] siderophore @ 2,3-dihydro-2,3-dihydroxybenzoate dehydrogenase (EC 1.3.1.28) of siderophore biosynthesis		Iron uptake,Siderophore		99	98	89	1e-123
BLAT	Virulence Factor	VFDB	Salmonella enterica subsp. enterica serovar Saintpaul S_saintpaul	fig|90105.300.peg.494			VFG000495	Salmonella enterica subsp. enterica serovar Typhimurium str. LT2	ssaC	Type III secretion outermembrane pore forming protein (YscC,MxiD,HrcC, InvG)		Secretion system,Type III secretion system		100	100	99	1e-282
BLAT	Virulence Factor	VFDB	Salmonella enterica subsp. enterica serovar Saintpaul S_saintpaul	fig|90105.300.peg.466			VFG000522	Salmonella enterica subsp. enterica serovar Typhimurium str. LT2	ssaU	Type III secretion inner membrane protein (YscU,SpaS,EscU,HrcU,SsaU, homologous to flagellar export components)		Secretion system,Type III secretion system		100	100	100	1e-199
BLAT	Virulence Factor	VFDB	Salmonella enterica subsp. enterica serovar Saintpaul S_saintpaul	fig|90105.300.peg.1237			VFG042552	Escherichia coli SE11	faeD	hypothetical protein				96	96	84	0.0
BLAT	Virulence Factor	VFDB	Salmonella enterica subsp. enterica serovar Saintpaul S_saintpaul	fig|90105.300.peg.3432			VFG000558	Salmonella enterica subsp. enterica serovar Typhimurium str. LT2	invE	Type III secretion outermembrane contact sensing protein (YopN,Yop4b,LcrE); Invasion protein InvE		Secretion system,Type III secretion system,Invasion		100	100	100	1e-208
BLAT	Virulence Factor	VFDB	Salmonella enterica subsp. enterica serovar Saintpaul S_saintpaul	fig|90105.300.peg.752			VFG000459	Salmonella enterica subsp. enterica serovar Typhimurium str. LT2	csgC	Putative curli production protein CsgC		Adherence,Fimbrial		100	100	100	6e-55
BLAT	Virulence Factor	VFDB	Salmonella enterica subsp. enterica serovar Saintpaul S_saintpaul	fig|90105.300.peg.1953			VFG000928	Escherichia coli CFT073	fepG	Ferric enterobactin transport system permease protein FepG (TC 3.A.1.14.2)		Iron uptake,Siderophore		98	99	88	1e-161
BLAT	Virulence Factor	VFDB	Salmonella enterica subsp. enterica serovar Saintpaul S_saintpaul	fig|90105.300.peg.4190			VFG043210	Yersinia enterocolitica subsp. enterocolitica 8081	cheW	Positive regulator of CheA protein activity (CheW)				93	92	86	5e-69
BLAT	Virulence Factor	VFDB	Salmonella enterica subsp. enterica serovar Saintpaul S_saintpaul	fig|90105.300.peg.3443			VFG000547	Salmonella enterica subsp. enterica serovar Typhimurium str. LT2	sicA	Chaperone protein SicA (Salmonella invasin chaperone)		Secretion system,Type III secretion system,Invasion		100	100	100	4e-93
BLAT	Virulence Factor	VFDB	Salmonella enterica subsp. enterica serovar Saintpaul S_saintpaul	fig|90105.300.peg.1957			VFG000931	Escherichia coli CFT073	entC	Isochorismate synthase (EC 5.4.4.2) @ Isochorismate synthase (EC 5.4.4.2) [enterobactin] siderophore @ Isochorismate synthase (EC 5.4.4.2) of siderophore biosynthesis		Iron uptake,Siderophore		98	100	84	1e-194
BLAT	Virulence Factor	VFDB	Salmonella enterica subsp. enterica serovar Saintpaul S_saintpaul	fig|90105.300.peg.717			VFG002346	Yersinia enterocolitica subsp. enterocolitica 8081	flgG	Flagellar basal-body rod protein FlgG		Secretion system,Invasion,Motility		99	83	85	1e-103
BLAT	Virulence Factor	VFDB	Salmonella enterica subsp. enterica serovar Saintpaul S_saintpaul	fig|90105.300.peg.3451			VFG000540	Salmonella enterica subsp. enterica serovar Typhimurium str. LT2	sptP	Type III secretion injected virulence protein (YopH,tyrosine phosphatase of FAK and p130cas, prevents phagocytosis)		Secretion system,Type III secretion system,Invasion		98	99	99	1e-311
BLAT	Virulence Factor	VFDB	Salmonella enterica subsp. enterica serovar Saintpaul S_saintpaul	fig|90105.300.peg.485			VFG000504	Salmonella enterica subsp. enterica serovar Typhimurium str. LT2	sscB	Secretion system chaparone SscB				98	100	100	2e-79
BLAT	Virulence Factor	VFDB	Salmonella enterica subsp. enterica serovar Saintpaul S_saintpaul	fig|90105.300.peg.4193			VFG043213	Yersinia enterocolitica subsp. enterocolitica 8081	motA	Flagellar motor rotation protein MotA				100	100	83	1e-139
BLAT	Virulence Factor	VFDB	Salmonella enterica subsp. enterica serovar Saintpaul S_saintpaul	fig|90105.300.peg.1906			VFG000445	Salmonella enterica subsp. enterica serovar Typhimurium str. LT2	fimC	Probable fimbrial chaperone SfmC		Adherence,Fimbrial		100	97	97	1e-123
BLAT	Virulence Factor	VFDB	Salmonella enterica subsp. enterica serovar Saintpaul S_saintpaul	fig|90105.300.peg.3458			VFG000533	Salmonella enterica subsp. enterica serovar Typhimurium str. LT2	prgK	Type III secretion bridge between inner and outermembrane lipoprotein (YscJ,HrcJ,EscJ, PscJ)		Secretion system,Type III secretion system,Invasion		100	100	100	1e-141
BLAT	Virulence Factor	VFDB	Salmonella enterica subsp. enterica serovar Saintpaul S_saintpaul	fig|90105.300.peg.3429			VFG000561	Salmonella enterica subsp. enterica serovar Typhimurium str. LT2	invH	Invasion protein invH precursor		Secretion system,Type III secretion system,Invasion		100	100	100	3e-79
BLAT	Virulence Factor	VFDB	Salmonella enterica subsp. enterica serovar Saintpaul S_saintpaul	fig|90105.300.peg.670			VFG000470	Salmonella enterica subsp. enterica serovar Typhimurium str. LT2	sifA	SifA protein		Secretion system,Type III secretion system		100	100	100	1e-197
BLAT	Virulence Factor	VFDB	Salmonella enterica subsp. enterica serovar Saintpaul S_saintpaul	fig|90105.300.peg.3440			VFG000550	Salmonella enterica subsp. enterica serovar Typhimurium str. LT2	spaQ	Type III secretion inner membrane protein (YscS,homologous to flagellar export components); Surface presentation of antigens protein SpaQ		Secretion system,Type III secretion system,Invasion		100	100	100	2e-42
BLAT	Virulence Factor	VFDB	Salmonella enterica subsp. enterica serovar Saintpaul S_saintpaul	fig|90105.300.peg.251			VFG000471	Salmonella enterica subsp. enterica serovar Typhimurium str. LT2	sseJ	Secreted effector J SseJ		Secretion system,Type III secretion system		100	100	100	1e-245
BLAT	Virulence Factor	VFDB	Salmonella enterica subsp. enterica serovar Saintpaul S_saintpaul	fig|90105.300.peg.3039			VFG000453	Salmonella enterica subsp. enterica serovar Typhimurium str. LT2	lpfD	Protein LpfD		Adherence,Fimbrial		100	100	100	1e-208
BLAT	Virulence Factor	VFDB	Salmonella enterica subsp. enterica serovar Saintpaul S_saintpaul	fig|90105.300.peg.3433			VFG000557	Salmonella enterica subsp. enterica serovar Typhimurium str. LT2	invA	Type III secretion inner membrane channel protein (LcrD,HrcV,EscV,SsaV); Invasion protein InvA		Secretion system,Type III secretion system,Invasion		100	100	100	0.0
BLAT	Virulence Factor	VFDB	Salmonella enterica subsp. enterica serovar Saintpaul S_saintpaul	fig|90105.300.peg.1907			VFG000446	Salmonella enterica subsp. enterica serovar Typhimurium str. LT2	fimD	Outer membrane usher protein SfmD		Adherence,Fimbrial		100	100	99	0.0
BLAT	Virulence Factor	VFDB	Salmonella enterica subsp. enterica serovar Saintpaul S_saintpaul	fig|90105.300.peg.4236			VFG002329	Yersinia enterocolitica subsp. enterocolitica 8081	fliG	Flagellar motor switch protein FliG		Secretion system,Invasion,Motility		99	99	83	1e-151
BLAT	Virulence Factor	VFDB	Salmonella enterica subsp. enterica serovar Saintpaul S_saintpaul	fig|90105.300.peg.474			VFG000514	Salmonella enterica subsp. enterica serovar Typhimurium str. LT2	ssaV	Type III secretion inner membrane channel protein (LcrD,HrcV,EscV,SsaV)		Secretion system,Type III secretion system		100	100	100	0.0
BLAT	Virulence Factor	VFDB	Salmonella enterica subsp. enterica serovar Saintpaul S_saintpaul	fig|90105.300.peg.486			VFG000503	Salmonella enterica subsp. enterica serovar Typhimurium str. LT2	sseE	Secretion system effector SseE		Secretion system,Type III secretion system		100	100	100	1e-74
BLAT	Virulence Factor	VFDB	Salmonella enterica subsp. enterica serovar Saintpaul S_saintpaul	fig|90105.300.peg.4222			VFG002319	Yersinia enterocolitica subsp. enterocolitica 8081	fliA	RNA polymerase sigma factor for flagellar operon		Secretion system,Invasion,Motility		95	96	85	1e-108
BLAT	Virulence Factor	VFDB	Salmonella enterica subsp. enterica serovar Saintpaul S_saintpaul	fig|90105.300.peg.479			VFG000510	Salmonella enterica subsp. enterica serovar Typhimurium str. LT2	ssaJ	Type III secretion bridge between inner and outermembrane lipoprotein (YscJ,HrcJ,EscJ, PscJ)		Secretion system,Type III secretion system		91	99	98	1e-125
BLAT	Virulence Factor	VFDB	Salmonella enterica subsp. enterica serovar Saintpaul S_saintpaul	fig|90105.300.peg.3438			VFG000552	Salmonella enterica subsp. enterica serovar Typhimurium str. LT2	spaO	Type III secretion inner membrane protein (YscQ,homologous to flagellar export components); Surface presentation of antigens protein SpaO		Secretion system,Type III secretion system,Invasion		100	100	100	1e-178
BLAT	Virulence Factor	VFDB	Salmonella enterica subsp. enterica serovar Saintpaul S_saintpaul	fig|90105.300.peg.3379			VFG000466	Salmonella enterica subsp. enterica serovar Typhimurium str. LT2	sopD	Secreted protein		Secretion system,Type III secretion system,Invasion		99	87	100	1e-186
BLAT	Virulence Factor	VFDB	Salmonella enterica subsp. enterica serovar Saintpaul S_saintpaul	fig|90105.300.peg.491			VFG000498	Salmonella enterica subsp. enterica serovar Typhimurium str. LT2	sseA	Secretion system effector SseA		Secretion system,Type III secretion system		99	100	99	3e-53
BLAT	Virulence Factor	VFDB	Salmonella enterica subsp. enterica serovar Saintpaul S_saintpaul	fig|90105.300.peg.1905			VFG000444	Salmonella enterica subsp. enterica serovar Typhimurium str. LT2	fimI	Fimbriae-like adhesin FimI		Adherence,Fimbrial		100	100	98	6e-98
BLAT	Virulence Factor	VFDB	Salmonella enterica subsp. enterica serovar Saintpaul S_saintpaul	fig|90105.300.peg.3460			VFG000532	Salmonella enterica subsp. enterica serovar Typhimurium str. LT2	orgB	OrgB protein, associated with InvC ATPase of type III secretion system		Secretion system,Type III secretion system,Invasion		100	100	100	1e-129
BLAT	Virulence Factor	VFDB	Salmonella enterica subsp. enterica serovar Saintpaul S_saintpaul	fig|90105.300.peg.877			VFG042068	Salmonella enterica subsp. enterica serovar Typhimurium str. LT2	sopD2	hypothetical protein				100	100	99	1e-188
BLAT	Virulence Factor	VFDB	Salmonella enterica subsp. enterica serovar Saintpaul S_saintpaul	fig|90105.300.peg.484			VFG000505	Salmonella enterica subsp. enterica serovar Typhimurium str. LT2	sseF	Type III secretion effector SseF		Secretion system,Type III secretion system		100	100	98	1e-142
BLAT	Virulence Factor	VFDB	Salmonella enterica subsp. enterica serovar Saintpaul S_saintpaul	fig|90105.300.peg.1952			VFG000925	Escherichia coli CFT073	fepC	Ferric enterobactin transport ATP-binding protein FepC (TC 3.A.1.14.2)		Iron uptake,Siderophore		97	99	92	1e-138
BLAT	Virulence Factor	VFDB	Salmonella enterica subsp. enterica serovar Saintpaul S_saintpaul	fig|90105.300.peg.3445			VFG000545	Salmonella enterica subsp. enterica serovar Typhimurium str. LT2	sipC/sspC	Type III secretion negative modulator of injection (YopK,YopQ,controls size of translocator pore); Cell invasion protein sipC (Effector protein SipC)		Secretion system,Type III secretion system,Invasion		100	100	100	1e-222
BLAT	Virulence Factor	VFDB	Salmonella enterica subsp. enterica serovar Saintpaul S_saintpaul	fig|90105.300.peg.828			VFG001443	Escherichia coli O18:K1:H7 str. RS218	ompA	Outer membrane protein A precursor		Invasion,Serum resistance		100	97	92	1e-190
BLAT	Virulence Factor	VFDB	Salmonella enterica subsp. enterica serovar Saintpaul S_saintpaul	fig|90105.300.peg.1919			VFG000670	Shigella flexneri 2a str. 301	gtrB	Bactoprenol glucosyl transferase		Endotoxin		97	98	90	1e-161
BLAT	Virulence Factor	VFDB	Salmonella enterica subsp. enterica serovar Saintpaul S_saintpaul	fig|90105.300.peg.3442			VFG000548	Salmonella enterica subsp. enterica serovar Typhimurium str. LT2	spaS	Type III secretion inner membrane protein (YscU,SpaS,EscU,HrcU,SsaU, homologous to flagellar export components); Surface presentation of antigens protein SpaS		Secretion system,Type III secretion system,Invasion		100	100	100	1e-199
BLAT	Virulence Factor	VFDB	Salmonella enterica subsp. enterica serovar Saintpaul S_saintpaul	fig|90105.300.peg.14			VFG000467	Salmonella enterica subsp. enterica serovar Typhimurium str. LT2	sopE2	G-nucleotide exchange factor SopE		Secretion system,Type III secretion system,Invasion		100	100	100	1e-135
BLAT	Virulence Factor	VFDB	Salmonella enterica subsp. enterica serovar Saintpaul S_saintpaul	fig|90105.300.peg.483			VFG000506	Salmonella enterica subsp. enterica serovar Typhimurium str. LT2	sseG	Type III secretion effector SseG		Secretion system,Type III secretion system		100	100	97	1e-127
BLAT	Virulence Factor	VFDB	Salmonella enterica subsp. enterica serovar Saintpaul S_saintpaul	fig|90105.300.peg.301			VFG042067	Salmonella enterica subsp. enterica serovar Typhimurium str. LT2	steA	Secreted effector protein SteA				100	100	100	1e-120
BLAT	Virulence Factor	VFDB	Salmonella enterica subsp. enterica serovar Saintpaul S_saintpaul	fig|90105.300.peg.754			VFG000457	Salmonella enterica subsp. enterica serovar Typhimurium str. LT2	csgB	Minor curlin subunit CsgB, nucleation component of curlin monomers		Adherence,Fimbrial		100	100	100	8e-79
BLAT	Virulence Factor	VFDB	Salmonella enterica subsp. enterica serovar Saintpaul S_saintpaul	fig|90105.300.peg.1908			VFG000447	Salmonella enterica subsp. enterica serovar Typhimurium str. LT2	fimH	Uncharacterized fimbrial-like protein SfmH		Adherence,Fimbrial		100	100	98	1e-192
BLAT	Virulence Factor	VFDB	Salmonella enterica subsp. enterica serovar Saintpaul S_saintpaul	fig|90105.300.peg.1909			VFG000448	Salmonella enterica subsp. enterica serovar Typhimurium str. LT2	fimF	Uncharacterized fimbrial-like protein SfmF		Adherence,Fimbrial		100	100	99	5e-93
BLAT	Virulence Factor	VFDB	Salmonella enterica subsp. enterica serovar Saintpaul S_saintpaul	fig|90105.300.peg.758			VFG000462	Salmonella enterica subsp. enterica serovar Typhimurium str. LT2	csgG	Curli production assembly/transport component CsgG		Adherence,Fimbrial		100	100	100	1e-155
BLAT	Virulence Factor	VFDB	Salmonella enterica subsp. enterica serovar Saintpaul S_saintpaul	fig|90105.300.peg.4245			VFG002338	Yersinia enterocolitica subsp. enterocolitica 8081	fliP	Flagellar biosynthesis protein FliP		Secretion system,Invasion,Motility		99	92	85	1e-107
BLAT	Virulence Factor	VFDB	Salmonella enterica subsp. enterica serovar Saintpaul S_saintpaul	fig|90105.300.peg.3041			VFG000455	Salmonella enterica subsp. enterica serovar Typhimurium str. LT2	lpfB	Chaperone protein LpfB		Adherence,Fimbrial		100	100	100	1e-130
BLAT	Virulence Factor	VFDB	Salmonella enterica subsp. enterica serovar Saintpaul S_saintpaul	fig|90105.300.peg.3038			VFG000452	Salmonella enterica subsp. enterica serovar Typhimurium str. LT2	lpfE	Protein LpfE		Adherence,Fimbrial		100	100	100	7e-97
BLAT	Virulence Factor	VFDB	Salmonella enterica subsp. enterica serovar Saintpaul S_saintpaul	fig|90105.300.peg.3446			VFG000544	Salmonella enterica subsp. enterica serovar Typhimurium str. LT2	sipD	Type III secretion host injection protein (YopB); Cell invasion protein SipD (Salmonella invasion protein D)		Secretion system,Type III secretion system,Invasion		100	100	100	1e-194
BLAT	Virulence Factor	VFDB	Salmonella enterica subsp. enterica serovar Saintpaul S_saintpaul	fig|90105.300.peg.3456			VFG000535	Salmonella enterica subsp. enterica serovar Typhimurium str. LT2	prgI	MxiH protein; Type III secretion cytoplasmic protein (YscF)		Secretion system,Type III secretion system,Invasion		100	100	100	1e-38
BLAT	Virulence Factor	VFDB	Salmonella enterica subsp. enterica serovar Saintpaul S_saintpaul	fig|90105.300.peg.3444			VFG000546	Salmonella enterica subsp. enterica serovar Typhimurium str. LT2	sipB/sspB	Cell invasion protein SipB		Secretion system,Type III secretion system,Invasion		100	100	100	0.0
BLAT	Virulence Factor	VFDB	Salmonella enterica subsp. enterica serovar Saintpaul S_saintpaul	fig|90105.300.peg.4185			VFG043206	Yersinia enterocolitica subsp. enterocolitica 8081	cheY	Chemotaxis regulator - transmits chemoreceptor signals to flagellar motor components CheY				100	100	90	4e-61
BLAT	Virulence Factor	VFDB	Salmonella enterica subsp. enterica serovar Saintpaul S_saintpaul	fig|90105.300.peg.490			VFG000499	Salmonella enterica subsp. enterica serovar Typhimurium str. LT2	sseB	Type III secretion effector SseB		Secretion system,Type III secretion system		100	100	100	1e-107
BLAT	Virulence Factor	VFDB	Salmonella enterica subsp. enterica serovar Saintpaul S_saintpaul	fig|90105.300.peg.477			VFG000511	Salmonella enterica subsp. enterica serovar Typhimurium str. LT2	ssaK	Type III secretion protein SsaK		Secretion system,Type III secretion system		100	100	99	1e-126
BLAT	Virulence Factor	VFDB	Salmonella enterica subsp. enterica serovar Saintpaul S_saintpaul	fig|90105.300.peg.3464			VFG000529	Salmonella enterica subsp. enterica serovar Typhimurium str. LT2	avrA	Type III secretion injected virulence protein (YopP,YopJ, induces apoptosis, prevents cytokine induction, inhibits NFkb activation)		Secretion system,Type III secretion system,Invasion		65	100	100	1e-109
BLAT	Virulence Factor	VFDB	Salmonella enterica subsp. enterica serovar Saintpaul S_saintpaul	fig|90105.300.peg.3461			VFG003635	Salmonella enterica subsp. enterica serovar Typhimurium str. LT2	orgC	Putative effector protein OrgC of SPI-1 type III secretion system				100	100	98	2e-79
BLAT	Virulence Factor	VFDB	Salmonella enterica subsp. enterica serovar Saintpaul S_saintpaul	fig|90105.300.peg.811			VFG000589	Salmonella enterica subsp. enterica serovar Typhimurium str. LT2	pipB	Pentapeptide repeat family protein				100	100	100	1e-170
BLAT	Virulence Factor	VFDB	Salmonella enterica subsp. enterica serovar Saintpaul S_saintpaul	fig|90105.300.peg.105			VFG013465	Haemophilus influenzae Rd KW20	kdsA	2-Keto-3-deoxy-D-manno-octulosonate-8-phosphate synthase (EC 2.5.1.55)				98	98	82	1e-133
BLAT	Virulence Factor	VFDB	Salmonella enterica subsp. enterica serovar Saintpaul S_saintpaul	fig|90105.300.peg.475			VFG000513	Salmonella enterica subsp. enterica serovar Typhimurium str. LT2	ssaM	Type III secretion protein SsaM		Secretion system,Type III secretion system		100	100	100	5e-68
BLAT	Virulence Factor	VFDB	Salmonella enterica subsp. enterica serovar Saintpaul S_saintpaul	fig|90105.300.peg.4075			VFG000574	Salmonella enterica subsp. enterica serovar Typhimurium str. LT2	mgtB	Mg(2+) transport ATPase, P-type (EC 3.6.3.2)		Magnesium uptake		100	100	99	0.0
BLAT	Virulence Factor	VFDB	Salmonella enterica subsp. enterica serovar Saintpaul S_saintpaul	fig|90105.300.peg.471			VFG000517	Salmonella enterica subsp. enterica serovar Typhimurium str. LT2	ssaP	Type III secretion protein (YscP)		Secretion system,Type III secretion system		100	100	100	1e-67
BLAT	Virulence Factor	VFDB	Salmonella enterica subsp. enterica serovar Saintpaul S_saintpaul	fig|90105.300.peg.476			VFG000512	Salmonella enterica subsp. enterica serovar Typhimurium str. LT2	ssaL	Type III secretion cytoplasmic protein (YscL)		Secretion system,Type III secretion system		97	100	98	1e-184
BLAT	Virulence Factor	VFDB	Salmonella enterica subsp. enterica serovar Saintpaul S_saintpaul	fig|90105.300.peg.472			VFG000516	Salmonella enterica subsp. enterica serovar Typhimurium str. LT2	ssaO	Type III secretion spans bacterial envelope protein (YscO)		Secretion system,Type III secretion system		100	100	100	1e-63
BLAT	Virulence Factor	VFDB	Salmonella enterica subsp. enterica serovar Saintpaul S_saintpaul	fig|90105.300.peg.495			VFG000494	Salmonella enterica subsp. enterica serovar Typhimurium str. LT2	spiC/ssaB	Type III secretion protein SsaB		Secretion system,Type III secretion system		95	100	99	8e-68
BLAT	Virulence Factor	VFDB	Salmonella enterica subsp. enterica serovar Saintpaul S_saintpaul	fig|90105.300.peg.3437			VFG000553	Salmonella enterica subsp. enterica serovar Typhimurium str. LT2	invJ	Type III secretion host injection and negative regulator protein (YopD); Surface presentation of antigens protein SpaN (Invasion protein InvJ)		Secretion system,Type III secretion system,Invasion		100	100	100	1e-194
BLAT	Virulence Factor	VFDB	Salmonella enterica subsp. enterica serovar Saintpaul S_saintpaul	fig|90105.300.peg.1959			VFG000933	Escherichia coli CFT073	entB	Isochorismatase (EC 3.3.2.1) [enterobactin] siderophore / Apo-aryl carrier domain of EntB @ Isochorismatase (EC 3.3.2.1) of siderophore biosynthesis		Iron uptake,Siderophore		99	99	88	1e-148
BLAT	Virulence Factor	VFDB	Salmonella enterica subsp. enterica serovar Saintpaul S_saintpaul	fig|90105.300.peg.3293			VFG000464	Salmonella enterica subsp. enterica serovar Typhimurium str. LT2	sopA	E3 ubiquitin-protein ligase SopA		Secretion system,Type III secretion system,Invasion		100	100	98	0.0
BLAT	Virulence Factor	VFDB	Salmonella enterica subsp. enterica serovar Saintpaul S_saintpaul	fig|90105.300.peg.3106			VFG000468	Salmonella enterica subsp. enterica serovar Typhimurium str. LT2	sspH2	E3 ubiquitin-protein ligase SspH2		Secretion system,Type III secretion system		100	100	100	0.0
BLAT	Virulence Factor	VFDB	Salmonella enterica subsp. enterica serovar Saintpaul S_saintpaul	fig|90105.300.peg.470			VFG000518	Salmonella enterica subsp. enterica serovar Typhimurium str. LT2	ssaQ	Type III secretion inner membrane protein (YscQ,homologous to flagellar export components)		Secretion system,Type III secretion system		100	100	99	1e-190
BLAT	Virulence Factor	VFDB	Salmonella enterica subsp. enterica serovar Saintpaul S_saintpaul	fig|90105.300.peg.3430			VFG000560	Salmonella enterica subsp. enterica serovar Typhimurium str. LT2	invF	Type III secretion thermoregulatory protein (LcrF,VirF,transcription regulation of virulence plasmid)		Secretion system,Type III secretion system,Invasion		100	86	100	1e-122
BLAT	Virulence Factor	VFDB	Salmonella enterica subsp. enterica serovar Saintpaul S_saintpaul	fig|90105.300.peg.3557			VFG000935	Escherichia coli CFT073	iroN	Outer Membrane Siderophore Receptor IroN		Iron uptake,Siderophore receptor		96	96	83	0.0
BLAT	Virulence Factor	VFDB	Salmonella enterica subsp. enterica serovar Saintpaul S_saintpaul	fig|90105.300.peg.3561			VFG012513	Escherichia coli CFT073	iroB	Glycosyltransferase IroB				95	100	86	1e-193
BLAT	Virulence Factor	VFDB	Salmonella enterica subsp. enterica serovar Saintpaul S_saintpaul	fig|90105.300.peg.467			VFG000521	Salmonella enterica subsp. enterica serovar Typhimurium str. LT2	ssaT	Type III secretion inner membrane protein (YscT,HrcT,SpaR,EscT,EpaR1,homologous to flagellar export components)		Secretion system,Type III secretion system		100	100	98	1e-145
BLAT	Virulence Factor	VFDB	Salmonella enterica subsp. enterica serovar Saintpaul S_saintpaul	fig|90105.300.peg.179			VFG042066	Salmonella enterica subsp. enterica serovar Typhimurium str. LT2	steC	Putative inner membrane protein				100	100	100	1e-269
BLAT	Virulence Factor	VFDB	Salmonella enterica subsp. enterica serovar Saintpaul S_saintpaul	fig|90105.300.peg.3465			VFG000529	Salmonella enterica subsp. enterica serovar Typhimurium str. LT2	avrA	Type III secretion injected virulence protein (YopP,YopJ, induces apoptosis, prevents cytokine induction, inhibits NFkb activation)		Secretion system,Type III secretion system,Invasion		17	98	100	1e-21
BLAT	Virulence Factor	VFDB	Salmonella enterica subsp. enterica serovar Saintpaul S_saintpaul	fig|90105.300.peg.488			VFG000501	Salmonella enterica subsp. enterica serovar Typhimurium str. LT2	sseC	Secretion system effector SseC		Secretion system,Type III secretion system		100	100	98	1e-274
BLAT	Virulence Factor	VFDB	Salmonella enterica subsp. enterica serovar Saintpaul S_saintpaul	fig|90105.300.peg.3455			VFG000536	Salmonella enterica subsp. enterica serovar Typhimurium str. LT2	prgH	MxiG protein; Pathogenicity 1 island effector protein		Secretion system,Type III secretion system,Invasion		100	95	99	1e-229
BLAT	Virulence Factor	VFDB	Salmonella enterica subsp. enterica serovar Saintpaul S_saintpaul	fig|90105.300.peg.3450			VFG000541	Salmonella enterica subsp. enterica serovar Typhimurium str. LT2	sicP	Chaperone protein SicP		Secretion system,Type III secretion system,Invasion		100	100	100	5e-69
BLAT	Virulence Factor	VFDB	Salmonella enterica subsp. enterica serovar Saintpaul S_saintpaul	fig|90105.300.peg.473			VFG000515	Salmonella enterica subsp. enterica serovar Typhimurium str. LT2	ssaN	Type III secretion cytoplasmic ATP synthase (EC 3.6.3.14, YscN,SpaL,MxiB,HrcN,EscN)		Secretion system,Type III secretion system		100	100	100	1e-253
BLAT	Virulence Factor	VFDB	Salmonella enterica subsp. enterica serovar Saintpaul S_saintpaul	fig|90105.300.peg.480			VFG000509	Salmonella enterica subsp. enterica serovar Typhimurium str. LT2	ssaI	Type III secretion protein SsaI		Secretion system,Type III secretion system		100	94	100	1e-37
BLAT	Virulence Factor	VFDB	Salmonella enterica subsp. enterica serovar Saintpaul S_saintpaul	fig|90105.300.peg.1013			VFG000469	Salmonella enterica subsp. enterica serovar Typhimurium str. LT2	slrP	Leucine-rich-repeat protein		Secretion system,Type III secretion system,Invasion		93	94	97	0.0
BLAT	Virulence Factor	VFDB	Salmonella enterica subsp. enterica serovar Saintpaul S_saintpaul	fig|90105.300.peg.1954			VFG000926	Escherichia coli CFT073	fepD	Ferric enterobactin transport system permease protein FepD (TC 3.A.1.14.2)		Iron uptake,Siderophore		98	99	88	1e-160
BLAT	Virulence Factor	VFDB	Salmonella enterica subsp. enterica serovar Saintpaul S_saintpaul	fig|90105.300.peg.3218			VFG003982	Salmonella enterica subsp. enterica serovar Typhimurium str. LT2	sseK2	Uncharacterized protein STM2137				96	100	99	1e-199
BLAT	Virulence Factor	VFDB	Salmonella enterica subsp. enterica serovar Saintpaul S_saintpaul	fig|90105.300.peg.755			VFG004125	Salmonella enterica subsp. enterica serovar Typhimurium str. LT2	csgD	Transcriptional regulator CsgD for 2nd curli operon				100	100	100	1e-123
BLAT	Virulence Factor	VFDB	Salmonella enterica subsp. enterica serovar Saintpaul S_saintpaul	fig|90105.300.peg.2570			VFG002307	Salmonella enterica subsp. enterica serovar Typhimurium str. LT2	sinH	adherence and invasion outermembrane protein (Inv,enhances Peyer's patches colonization)		Adherence,Nonfimbrial		100	100	100	0.0
BLAT	Virulence Factor	VFDB	Salmonella enterica subsp. enterica serovar Saintpaul S_saintpaul	fig|90105.300.peg.3434			VFG000556	Salmonella enterica subsp. enterica serovar Typhimurium str. LT2	invB	Type III secretion system protein BsaR; Surface presentation of antigens protein SpaK (Invasion protein InvB)		Secretion system,Type III secretion system,Invasion		100	100	100	1e-72
BLAT	Virulence Factor	VFDB	Salmonella enterica subsp. enterica serovar Saintpaul S_saintpaul	fig|90105.300.peg.3431			VFG000559	Salmonella enterica subsp. enterica serovar Typhimurium str. LT2	invG	Type III secretion outermembrane pore forming protein (YscC,MxiD,HrcC, InvG); Protein InvG precursor		Secretion system,Type III secretion system,Invasion		100	100	99	0.0
BLAT	Virulence Factor	VFDB	Salmonella enterica subsp. enterica serovar Saintpaul S_saintpaul	fig|90105.300.peg.492			VFG000497	Salmonella enterica subsp. enterica serovar Typhimurium str. LT2	ssaE	Secretion system effector SsaE		Secretion system,Type III secretion system		100	100	98	7e-37
BLAT	Virulence Factor	VFDB	Salmonella enterica subsp. enterica serovar Saintpaul S_saintpaul	fig|90105.300.peg.756			VFG000460	Salmonella enterica subsp. enterica serovar Typhimurium str. LT2	csgE	Curli production assembly/transport component CsgE		Adherence,Fimbrial		100	100	100	6e-71
BLAT	Virulence Factor	VFDB	Salmonella enterica subsp. enterica serovar Saintpaul S_saintpaul	fig|90105.300.peg.1236			VFG042559	Escherichia coli	faeC	hypothetical protein				93	93	85	4e-80
BLAT	Virulence Factor	VFDB	Salmonella enterica subsp. enterica serovar Saintpaul S_saintpaul	fig|90105.300.peg.4242			VFG002335	Yersinia enterocolitica subsp. enterocolitica 8081	fliM	Flagellar motor switch protein FliM		Secretion system,Invasion,Motility		88	88	87	1e-151
BLAT	Virulence Factor	VFDB	Salmonella enterica subsp. enterica serovar Saintpaul S_saintpaul	fig|90105.300.peg.481			VFG000508	Salmonella enterica subsp. enterica serovar Typhimurium str. LT2	ssaH	Type III secretion protein SsaH		Secretion system,Type III secretion system		100	78	100	7e-35
BLAT	Virulence Factor	VFDB	Salmonella enterica subsp. enterica serovar Saintpaul S_saintpaul	fig|90105.300.peg.721			VFG002350	Yersinia enterocolitica subsp. enterocolitica 8081	flgC	Flagellar basal-body rod protein FlgC		Secretion system,Invasion,Motility		100	100	81	8e-58
BLAT	Virulence Factor	VFDB	Salmonella enterica subsp. enterica serovar Saintpaul S_saintpaul	fig|90105.300.peg.3436			VFG000554	Salmonella enterica subsp. enterica serovar Typhimurium str. LT2	invI	Surface presentation of antigens protein SpaM		Secretion system,Type III secretion system,Invasion		100	100	100	3e-77
BLAT	Virulence Factor	VFDB	Salmonella enterica subsp. enterica serovar Saintpaul S_saintpaul	fig|90105.300.peg.3042			VFG000456	Salmonella enterica subsp. enterica serovar Typhimurium str. LT2	lpfA	Long polar fimbria protein A		Adherence,Fimbrial		97	100	100	3e-93
