# Supplementary material for: Whole genome sequence datasets of Salmonella enterica serovar Saintpaul ST50 and serovar Worthington ST592 strains isolated from raw milk in Brazil
Source: Data Brief. 2024 Jan 4;53:109965. doi: 10.1016/j.dib.2023.109965 (PMC10904156; doi:10.1016/j.dib.2023.109965)
Supplement: Supplementary file 6 [file mmc6.xlsx]

## Sheet: Saintpaul_dna_result_amrfinder
Protein identifier	Contig id	Start	Stop	Strand	Gene symbol	Sequence name	Scope	Element type	Element subtype	Class	Subclass	Method	Target length	Reference sequence length	% Coverage of reference sequence	% Identity to reference sequence	Alignment length	Accession of closest sequence	Name of closest sequence	HMM id	HMM description
NA	ICOPHAI9484_SPAdes_contig_3	97128	100292	-	mdsB	multidrug efflux RND transporter permease subunit MdsB	plus	AMR	AMR	EFFLUX	EFFLUX	BLASTX	1055	1055	100.00	99.72	1055	AAL19305.1	multidrug efflux RND transporter permease subunit MdsB	NA	NA
NA	ICOPHAI9484_SPAdes_contig_3	100292	101515	-	mdsA	multidrug efflux RND transporter periplasmic adaptor subunit MdsA	plus	AMR	AMR	EFFLUX	EFFLUX	BLASTX	408	408	100.00	98.04	408	AAL19306.1	multidrug efflux RND transporter periplasmic adaptor subunit MdsA	NA	NA
NA	ICOPHAI9484_SPAdes_contig_3	101792	104077	+	golT	gold/copper-translocating P-type ATPase GolT	plus	STRESS	METAL	COPPER/GOLD	COPPER/GOLD	BLASTX	762	762	100.00	99.74	762	AAL19307.1	gold/copper-translocating P-type ATPase GolT	NA	NA
NA	ICOPHAI9484_SPAdes_contig_3	104092	104553	+	golS	Au(I) sensor transcriptional regulator GolS	plus	STRESS	METAL	GOLD	GOLD	EXACTX	154	154	100.00	100.00	154	AAL19308.1	Au(I) sensor transcriptional regulator GolS	NA	NA
NA	ICOPHAI9484_SPAdes_contig_5	82715	84904	+	sinH	intimin-like inverse autotransporter SinH	plus	VIRULENCE	VIRULENCE	NA	NA	EXACTX	730	730	100.00	100.00	730	AAL21411.1	intimin-like inverse autotransporter SinH	NA	NA
NA	ICOPHAI9484_SPAdes_contig_8	178809	182432	-	iroC	salmochelin/enterobactin export ABC transporter IroC	plus	VIRULENCE	VIRULENCE	NA	NA	BLASTX	1208	1219	98.85	79.92	1210	AUH19662.1	salmochelin/enterobactin export ABC transporter IroC	NA	NA
NA	ICOPHAI9484_SPAdes_contig_8	182516	183628	-	iroB	salmochelin biosynthesis C-glycosyltransferase IroB	plus	VIRULENCE	VIRULENCE	NA	NA	BLASTX	371	371	100.00	86.52	371	EOW04219.1	salmochelin biosynthesis C-glycosyltransferase IroB	NA	NA
