# Supplementary material for: Whole genome sequence datasets of Salmonella enterica serovar Saintpaul ST50 and serovar Worthington ST592 strains isolated from raw milk in Brazil
Source: Data Brief. 2024 Jan 4;53:109965. doi: 10.1016/j.dib.2023.109965 (PMC10904156; doi:10.1016/j.dib.2023.109965)
Supplement: Supplementary file 7 [file mmc7.xlsx]

## Sheet: Worthington_dna_result_amrfinde
Protein identifier	Contig id	Start	Stop	Strand	Gene symbol	Sequence name	Scope	Element type	Element subtype	Class	Subclass	Method	Target length	Reference sequence length	% Coverage of reference sequence	% Identity to reference sequence	Alignment length	Accession of closest sequence	Name of closest sequence	HMM id	HMM description
NA	ICOPHAI9485_Spades_contig_1	209503	209934	-	pcoE	copper resistance system metallochaperone PcoE	plus	STRESS	METAL	COPPER	COPPER	BLASTX	144	144	100.00	94.44	144	CAA58532.1	copper resistance system metallochaperone PcoE	NA	NA
NA	ICOPHAI9485_Spades_contig_1	210153	211550	-	pcoS	copper resistance membrane spanning protein PcoS	plus	STRESS	METAL	COPPER	COPPER	BLASTX	466	466	100.00	99.14	466	CAA58530.1	copper resistance membrane spanning protein PcoS	NA	NA
NA	ICOPHAI9485_Spades_contig_1	211550	212227	-	pcoR	copper response regulator transcription factor PcoR	plus	STRESS	METAL	COPPER	COPPER	EXACTX	226	226	100.00	100.00	226	CAA58529.1	copper response regulator transcription factor PcoR	NA	NA
NA	ICOPHAI9485_Spades_contig_1	212285	213211	-	pcoD	copper resistance inner membrane protein PcoD	plus	STRESS	METAL	COPPER	COPPER	EXACTX	309	309	100.00	100.00	309	CAA58528.1	copper resistance inner membrane protein PcoD	NA	NA
NA	ICOPHAI9485_Spades_contig_1	213219	213596	-	pcoC	copper resistance system metallochaperone PcoC	plus	STRESS	METAL	COPPER	COPPER	EXACTX	126	126	100.00	100.00	126	CAA58527.1	copper resistance system metallochaperone PcoC	NA	NA
NA	ICOPHAI9485_Spades_contig_1	213639	214526	-	pcoB	copper-binding protein PcoB	plus	STRESS	METAL	COPPER	COPPER	BLASTX	296	296	100.00	99.66	296	CAA58526.1	copper-binding protein PcoB	NA	NA
NA	ICOPHAI9485_Spades_contig_1	214535	216349	-	pcoA	multicopper oxidase PcoA	plus	STRESS	METAL	COPPER	COPPER	EXACTX	605	605	100.00	100.00	605	CAA58525.1	multicopper oxidase PcoA	NA	NA
NA	ICOPHAI9485_Spades_contig_1	218333	220801	-	silP	Ag(+)-translocating P-type ATPase SilP	plus	STRESS	METAL	SILVER	SILVER	BLASTX	823	824	100.00	98.54	824	AAD11750.1	Ag(+)-translocating P-type ATPase SilP	NA	NA
NA	ICOPHAI9485_Spades_contig_1	221429	224572	-	silA	Cu(+)/Ag(+) efflux RND transporter permease subunit SilA	plus	STRESS	METAL	COPPER/SILVER	COPPER/SILVER	BLASTX	1048	1048	100.00	99.43	1048	AAD11749.1	Cu(+)/Ag(+) efflux RND transporter permease subunit SilA	NA	NA
NA	ICOPHAI9485_Spades_contig_1	224586	225875	-	silB	Cu(+)/Ag(+) efflux RND transporter periplasmic adaptor subunit SilB	plus	STRESS	METAL	COPPER/SILVER	COPPER/SILVER	BLASTX	430	430	100.00	98.37	430	AAD11748.1	Cu(+)/Ag(+) efflux RND transporter periplasmic adaptor subunit SilB	NA	NA
NA	ICOPHAI9485_Spades_contig_1	225992	226342	-	silF	Cu(+)/Ag(+) efflux RND transporter periplasmic metallochaperone SilF	plus	STRESS	METAL	COPPER/SILVER	COPPER/SILVER	BLASTX	117	117	100.00	99.15	117	KGL71342.1	Cu(+)/Ag(+) efflux RND transporter periplasmic metallochaperone SilF	NA	NA
NA	ICOPHAI9485_Spades_contig_1	226374	227756	-	silC	Cu(+)/Ag(+) efflux RND transporter outer membrane channel SilC	plus	STRESS	METAL	COPPER/SILVER	COPPER/SILVER	BLASTX	461	461	100.00	98.26	461	SPD96884.1	Cu(+)/Ag(+) efflux RND transporter outer membrane channel SilC	NA	NA
NA	ICOPHAI9485_Spades_contig_1	227946	228623	+	silR	copper/silver response regulator transcription factor SilR	plus	STRESS	METAL	COPPER/SILVER	COPPER/SILVER	BLASTX	226	226	100.00	97.79	226	SPD96883.1	copper/silver response regulator transcription factor SilR	NA	NA
NA	ICOPHAI9485_Spades_contig_1	228619	230088	+	silS	copper/silver sensor histidine kinase SilS	plus	STRESS	METAL	COPPER/SILVER	COPPER/SILVER	BLASTX	490	491	99.80	97.76	490	SPD96882.1	copper/silver sensor histidine kinase SilS	NA	NA
NA	ICOPHAI9485_Spades_contig_1	230344	230772	+	silE	silver-binding protein SilE	plus	STRESS	METAL	SILVER	SILVER	BLASTX	143	143	100.00	91.61	143	AAD11743.1	silver-binding protein SilE	NA	NA
NA	ICOPHAI9485_Spades_contig_18	85890	88079	-	sinH	intimin-like inverse autotransporter SinH	plus	VIRULENCE	VIRULENCE	NA	NA	BLASTX	730	730	100.00	99.18	730	AAL21411.1	intimin-like inverse autotransporter SinH	NA	NA
NA	ICOPHAI9485_Spades_contig_2	45655	48819	-	mdsB	multidrug efflux RND transporter permease subunit MdsB	plus	AMR	AMR	EFFLUX	EFFLUX	BLASTX	1055	1055	100.00	99.72	1055	AAL19305.1	multidrug efflux RND transporter permease subunit MdsB	NA	NA
NA	ICOPHAI9485_Spades_contig_2	48819	50042	-	mdsA	multidrug efflux RND transporter periplasmic adaptor subunit MdsA	plus	AMR	AMR	EFFLUX	EFFLUX	BLASTX	408	408	100.00	98.53	408	AAL19306.1	multidrug efflux RND transporter periplasmic adaptor subunit MdsA	NA	NA
NA	ICOPHAI9485_Spades_contig_2	50319	52604	+	golT	gold/copper-translocating P-type ATPase GolT	plus	STRESS	METAL	COPPER/GOLD	COPPER/GOLD	BLASTX	762	762	100.00	99.74	762	AAL19307.1	gold/copper-translocating P-type ATPase GolT	NA	NA
NA	ICOPHAI9485_Spades_contig_2	52619	53080	+	golS	Au(I) sensor transcriptional regulator GolS	plus	STRESS	METAL	GOLD	GOLD	EXACTX	154	154	100.00	100.00	154	AAL19308.1	Au(I) sensor transcriptional regulator GolS	NA	NA
NA	ICOPHAI9485_Spades_contig_38	721	1908	+	tet(C)	tetracycline efflux MFS transporter Tet(C)	core	AMR	AMR	TETRACYCLINE	TETRACYCLINE	BLASTX	396	396	100.00	99.75	396	WP_000841446.1	tetracycline efflux MFS transporter Tet(C)	NA	NA
NA	ICOPHAI9485_Spades_contig_8	157684	161310	-	iroC	salmochelin/enterobactin export ABC transporter IroC	plus	VIRULENCE	VIRULENCE	NA	NA	BLASTX	1209	1219	98.85	80.02	1211	AUH19662.1	salmochelin/enterobactin export ABC transporter IroC	NA	NA
NA	ICOPHAI9485_Spades_contig_8	161394	162506	-	iroB	salmochelin biosynthesis C-glycosyltransferase IroB	plus	VIRULENCE	VIRULENCE	NA	NA	BLASTX	371	371	100.00	86.25	371	EOW04219.1	salmochelin biosynthesis C-glycosyltransferase IroB	NA	NA
